# Supplementary material for: The Differential Effect of a Shortage of Thyroid Hormone Compared with Knockout of Thyroid Hormone Transporters Mct8 and Mct10 on Murine Macrophage Polarization
Source: Int J Mol Sci. 2024 Feb 9;25(4):2111. doi: 10.3390/ijms25042111 (PMC10889717; doi:10.3390/ijms25042111)
Supplement: Supplementary file 1 [file ijms-25-02111-s001.zip]

Archive with 3 entries (3 files):
- ijms-2813949-supplementary/IJMS-2813949-proofread-S1-5.pdf
- ijms-2813949-supplementary/ijms-2813949-proofread-S6.pdf
- ijms-2813949-supplementary/ijms-2813949-proofread-S7.pdf
